# Supplementary material for: The Application of Quantitative 1H-NMR for the Determination of Orlistat in Tablets
Source: Molecules. 2017 Sep 10;22(9):1517. doi: 10.3390/molecules22091517 (PMC6151513; doi:10.3390/molecules22091517)
Supplement: Supplementary file 1 [file molecules-22-01517-s001.zip]

Archive with 8 entries (7 files):
- molecules-220456-supplementary/Figure S1 1H-NMR spectrum of Orlistat in DMSO-d6 (500MHz).tif
- molecules-220456-supplementary/Figure S2 COSY-NMR spectrum of Orlistat in DMSO-d6 (500MHz).tif
- molecules-220456-supplementary/Figure S3 TOCSY-NMR spectrum of Orlistat in DMSO-d6 (500MHz).tif
- molecules-220456-supplementary/Figure S4 ROESY-NMR spectrum of Orlistat in DMSO-d6 (500MHz).tif
- molecules-220456-supplementary/Figure S5 1H-NMR spectrum of Orlistat and Phloroglucinol Anhydrous in defferent Deuterated solvents.tif
- molecules-220456-supplementary/Table S1. The assignment of 1H-NMR data of the Orlistat in DMSO-d6.docx
- molecules-220456-supplementary/Table S2. The integral values of different enperiments.docx
- molecules-220456-supplementary/
